# Supplementary material for: How Memory Switches Brain Responses of Patients with Post-traumatic Stress Disorder
Source: Cereb Cortex Commun. 2021 Mar 20;2(2):tgab021. doi: 10.1093/texcom/tgab021 (PMC8176146; doi:10.1093/texcom/tgab021)
Supplement: SupplementaryMaterials_ptsd_210312_bk_tgab021 [file supplementarymaterials_ptsd_210312_bk_tgab021.zip]

Archive with 1 entries (1 files):
- SupplementaryMaterials_ptsd_210312_bk_tgab021.pdf
